# Supplementary material for: Structural dynamics of tight junctions modulate the properties of the epithelial barrier
Source: PLoS One. 2019 Apr 9;14(4):e0214876. doi: 10.1371/journal.pone.0214876 (PMC6456171; doi:10.1371/journal.pone.0214876)
Supplement: S1 File — A Matlab model file of the tight junctions molecular permeability model. (ZIP) [file pone.0214876.s001.zip]

Archive with 2 entries (2 files):
- initial_value_multipliers.csv
- TJ_permeability_model.m
