# Supplementary material for: Structural dynamics of tight junctions modulate the properties of the epithelial barrier
Source: PLoS One. 2019 Apr 9;14(4):e0214876. doi: 10.1371/journal.pone.0214876 (PMC6456171; doi:10.1371/journal.pone.0214876)
Supplement: S1 File — A Matlab model file of the tight junctions molecular permeability model. (ZIP) [file pone.0214876.s001.zip › initial_value_multipliers.csv]

2	0.50
3	0.75	0.25
4	0.84	0.50	0.16
5	0.88	0.63	0.36	0.12
6	0.91	0.71	0.50	0.28	0.09
